# Supplementary material for: Pauli blocking of stimulated emission in a degenerate Fermi gas
Source: Nat Commun. 2022 Oct 29;13:6479. doi: 10.1038/s41467-022-34135-6 (PMC9617905; doi:10.1038/s41467-022-34135-6)
Supplement: Supplementary file 2 — Source Data [file 41467_2022_34135_MOESM2_ESM.zip]

Archive with 4 entries (4 files):
- data_fig4.csv
- data_fig5.csv
- Fig4.py
- Fig5.py
