# Supplementary material for: Pauli blocking of stimulated emission in a degenerate Fermi gas
Source: Nat Commun. 2022 Oct 29;13:6479. doi: 10.1038/s41467-022-34135-6 (PMC9617905; doi:10.1038/s41467-022-34135-6)
Supplement: Supplementary file 2 — Source Data [file 41467_2022_34135_MOESM2_ESM.zip › data_fig4.csv]

date	start	stop	ref start	ref end	P_pump	I_pump	Ns	dNs	Ts	dTs	Ne	dNe	Te	dTe	sigma	sigma_error	contrast	contrast_error	comment
20210413	374	535			0	0	0.176	0.012	127.31	35.55	0.182	0.01	111.84	17.82	8.4	0.34	0.79	0.03
20210413	712	869			206	53.205	0.172	0.014	116.23	25.59	0.117	0.021	116.09	38.89	12.36	1.09	0.58	0.04
20210413	894	1047			102	26.344	0.148	0.014	110.2	30.5	0.12	0.012	118.96	32.5	10.79	0.43	0.73	0.03
20210413	1086	1243			0	0	0.124	0.01	131.52	27.74	0.073	0.019	111.82	39.04	8.95	0.76	0.79	0.06
20210413	1399	1548			22	5.682	0.166	0.018	142.05	25.35	0.119	0.082	111.81	24.58	9.07	0.59	0.82	0.05
20210414	513	668			0	0	0.186	0.01	135.07	21.04	0.147	0.009	116.75	37.88	8.51	0.39	0.8	0.03
20210414	689	858			0	0	0.127	0.019	108.53	51.72	0.136	0.009	94.85	10.95	9.2	0.41	0.82	0.03
20210414	899	1066			48	12.3972	0.121	0.013	119.95	31.96	0.112	0.016	137.4	57.48	10.56	0.59	0.73	0.04
20210414	1077	1254			508	131.203	0.112	0.016	137.4	57.48	0.077	0.0178	103.85	56.44	20.58	2.39	0.33	0.03
20210414	1276	1421			30	7.748	0.103	0.02	119.61	62.36	0.083	0.009	128.08	60.09	8.91	0.59	0.78	0.04
20210415	458	635			40	10.331	0.18	0.018	113.47	40.57	0.189	0.007	110.77	18.61	10.29	0.37	0.73	0.02
20210415	656	833			403	104.084	0.167	0.016	130.94	37.75	0.137	0.009	108.2	24.2	16.29	2.6	0.33	0.04	turned off/on BA delta's 765, master-slave gone wrong 127A max
20210415	933	1106			305	78.774	0.118	0.02	139.91	27.13	0.081	0.015	131.7	56.5	15.63	1.03	0.51	0.03	DFG numbers dropping towards the end
20210415	1206	1343			60	15.496	0.147	0.013	95.58	27.48	0.14	0.021	100.61	27.69	11.13	0.65	0.63	0.03
20210415	1354	1493			0	0	0.14	0.021	100.61	27.64	0.148	0.009	99.58	27.72	8.62	0.36	0.75	0.03
20210415	1513	1698			141	36.417	0.148	0.009	99.58	27.72	0.115	0.02	92.41	32.11	11.45	0.67	0.63	0.03
20210415	1709	1826			9	2.324	0.115	0.02	92.41	32.11	0.124	0.012	81.15	17.98	8.69	0.32	0.78	0.02
20210416	276	463			254	65.602	0.118	0.011	86.47	21.95	0.131	0.025	135.06	35.72	13.96	1.78	0.58	0.06	relocked 396 within the first 10 shots but rest seems ok
20210416	602	773			248	64.052	0.127	0.01	88.2	25.63	0.129	0.012	128.12	38.32	16.56	1.06	0.57	0.03	redoing previous to confirm width
20210416	784	935			80	20.662	0.129	0.012	128.12	38.32	0.092	0.021	126.01	45.66	11.53	0.45	0.76	0.03
20210416	999	1172			175	45.198	0.134	0.017	124.56	46.16	0.095	0.01	121.55	49.38	12.33	0.65	0.65	0.03	396 unlocked, paused and continued #1082
20210416	1214	1435			450	116.223	0.14	0.017	140.13	34.24	0.127	0.021	125.46	42.9	20.08	3.69	0.41	0.06
20210420	753	964			124	32.026	0.129	0.015	96.64	24.16	0.115	0.023	127.82	61.21	11.41	1.36	0.69	0.07
20210420	975	1146			16	4.132	0.115	0.023	127.82	61.21	0.073	0.019	85.18	53.68	8.98	0.6	0.86	0.05
20210420	1182	1337			543	140.243	0.146	0.012	103.22	40.1	0.158	0.013	137.47	44.2	20.42	2.48	0.38	0.04
20210420	1348	1467			324	83.681	0.158	0.013	137.47	44.2	0.147	0.02	141	52.22	16.3	1.9	0.54	0.05	removed two light-shot outliers
20210420	1480	1619			362	93.495	0.147	0.02	141	52.22	0.144	0.04	107.52	46.07	18.1	2.06	0.47	0.05
20210421	173	378			160	41.324	0.187	0.014	125.62	33.35	0.156	0.016	125.03	38.47	11.04	1.21	0.55	0.05
20210421	453	658			92.6	23.916	0.156	0.016	125.03	38.47	0.159	0.017	141.51	36.51	11.8	0.7	0.62	0.03
20210421	1082	1229			635	164.004	0.101	0.017	101.29	33.44	0.092	0.016	150.56	25.72	26.88	6.25	0.2	0.04
