# Supplementary material for: Pauli blocking of stimulated emission in a degenerate Fermi gas
Source: Nat Commun. 2022 Oct 29;13:6479. doi: 10.1038/s41467-022-34135-6 (PMC9617905; doi:10.1038/s41467-022-34135-6)
Supplement: Supplementary file 2 — Source Data [file 41467_2022_34135_MOESM2_ESM.zip › data_fig5.csv]

date	inirun	endrun	sigma	sigma_error	pauli	ax	rad	P_pump	Ns	Ts	mus	Ne	Te	mue	w	UV
20210413	374	535	8.4	0.34	1	16.5	109.85	0	1.76E+05	1.27E-07	2.26E-07	1.82E+05	1.12E-07	3.76E-07	1.57E-03	3.00E+02
20210413	712	869	12.36	1.09	0	16.5	109.85	206	1.72E+05	1.16E-07	3.99E-07	1.17E+05	1.16E-07	3.85E-07	1.57E-03	3.00E+02
20210413	894	1047	10.79	0.43	0	16.5	109.85	102	1.48E+05	1.10E-07	3.15E-07	1.20E+05	1.19E-07	2.20E-07	1.57E-03	3.00E+02
20210413	1086	1243	8.95	0.76	1	16.5	109.85	0	1.24E+05	1.32E-07	3.19E-07	7.30E+04	1.12E-07	2.69E-07	1.57E-03	3.00E+02
20210413	1399	1548	9.07	0.59	1	16.5	109.85	22	1.66E+05	1.42E-07	2.67E-07	1.19E+05	1.12E-07	3.81E-07	1.57E-03	3.00E+02
20210414	513	668	8.51	0.39	1	17.7	104.8	0	1.86E+05	1.35E-07	3.57E-07	1.47E+05	1.17E-07	4.42E-07	1.57E-03	3.00E+02
20210414	689	858	9.2	0.41	1	17.7	104.8	0	1.27E+05	1.09E-07	3.06E-07	1.36E+05	9.49E-08	5.49E-07	1.57E-03	3.00E+02
20210414	899	1066	10.56	0.59	0	17.7	104.8	48	1.21E+05	1.20E-07	3.77E-07	1.12E+05	1.37E-07	2.27E-07	1.57E-03	3.00E+02
20210414	1276	1421	8.91	0.59	1	17.7	104.8	30	1.03E+05	1.20E-07	2.43E-07	8.30E+04	1.28E-07	1.51E-07	1.57E-03	3.00E+02
20210415	458	635	10.29	0.37	0	12	141	40	1.80E+05	1.13E-07	3.88E-07	1.89E+05	1.11E-07	4.54E-07	1.57E-03	3.00E+02
20210415	1206	1343	11.13	0.65	0	12	141	60	1.47E+05	9.56E-08	3.70E-07	1.40E+05	1.01E-07	3.66E-07	1.57E-03	3.00E+02
20210415	1354	1493	8.62	0.36	1	12	141	0	1.40E+05	1.01E-07	3.66E-07	1.48E+05	9.96E-08	3.72E-07	1.57E-03	3.00E+02
20210415	1513	1698	11.45	0.67	0	12	141	141	1.48E+05	9.96E-08	3.72E-07	1.15E+05	9.24E-08	2.96E-07	1.57E-03	3.00E+02
20210415	1709	1826	8.69	0.32	1	12	141	9	1.15E+05	9.24E-08	2.96E-07	1.24E+05	8.12E-08	4.21E-07	1.57E-03	3.00E+02
20210416	784	935	11.53	0.45	0	18.99	118	80	1.29E+05	1.28E-07	2.45E-07	9.20E+04	1.26E-07	1.59E-07	1.57E-03	3.00E+02
20210416	999	1172	12.33	0.65	0	18.99	118	175	1.34E+05	1.25E-07	2.29E-07	9.50E+04	1.22E-07	2.13E-07	1.57E-03	3.00E+02
20210420	753	964	11.41	1.36	0	17.5	151	124	1.29E+05	9.66E-08	4.29E-07	1.15E+05	1.28E-07	2.27E-07	1.57E-03	3.00E+02
20210420	975	1146	8.98	0.6	1	17.5	151	16	1.15E+05	1.28E-07	2.27E-07	7.30E+04	8.52E-08	4.58E-07	1.57E-03	3.00E+02
20210421	173	378	11.04	1.21	0	15.8	110	160	1.87E+05	1.26E-07	2.62E-07	1.56E+05	1.25E-07	4.06E-07	1.57E-03	3.00E+02
20210421	453	658	11.8	0.7	0	15.8	110	92.6	1.56E+05	1.25E-07	4.06E-07	1.59E+05	1.42E-07	2.25E-07	1.57E-03	3.00E+02
20200805	756	1111	31.5	5.96E-01	1	18	139	0	6261951.064	3.62E-07	1.40E-07	6261951.064	3.62E-07	1.40E-07	5.00E-04	7.25E+02
20200805	1191	1268	31.2	1.28E+00	1	18	139	4.6	6127132.812	3.44E-07	2.55E-07	6127132.812	3.44E-07	2.55E-07	5.00E-04	7.25E+02
20200805	1279	1376	31.5	1.36E+00	1	18	139	12.8	6127132.812	3.44E-07	2.55E-07	6127132.812	3.44E-07	2.55E-07	5.00E-04	7.25E+02
20200805	1461	1536	39.4	1.26E+00	0	18	139	28.1	6127132.812	3.44E-07	2.55E-07	6127132.812	3.44E-07	2.55E-07	5.00E-04	7.25E+02
20200806	71	170	32.1	3.58E+00	1	18	139	0	4004531.79	3.18E-07	2.52E-07	5166804.942	3.38E-07	1.49E-07	5.00E-04	7.25E+02
20200806	213	338	39.1	2.18E+00	0	18	139	34	5166804.942	3.38E-07	1.49E-07	5166804.942	3.38E-07	1.49E-07	5.00E-04	7.25E+02
20200806	339	428	37.6	1.75E+00	0	18	139	41.4	5166804.942	3.38E-07	1.49E-07	5793465.139	3.52E-07	7.96E-08	5.00E-04	7.25E+02
20200806	539	630	38.5	1.72E+00	0	18	139	51.1	5793465.139	3.52E-07	7.96E-08	5793465.139	3.52E-07	7.96E-08	5.00E-04	7.25E+02
20200806	639	722	42.5	1.42E+00	0	18	139	60	5793465.139	3.52E-07	7.96E-08	5793465.139	3.52E-07	7.96E-08	5.00E-04	7.25E+02
20200807	329	468	31.9	1.19E+00	1	18	139	0	5453374.366	2.92E-07	5.34E-07	5453374.366	2.92E-07	5.34E-07	5.00E-04	7.25E+02
20200807	587	692	43.4	1.08E+00	0	18	139	71.2	5453374.366	2.92E-07	5.34E-07	5453374.366	2.92E-07	5.34E-07	5.00E-04	7.25E+02
20200807	831	946	38.4	1.45E+00	0	18	139	36.4	5453374.366	2.92E-07	5.34E-07	5453374.366	2.92E-07	5.34E-07	5.00E-04	7.25E+02
20200807	947	1052	36.9	2.49E+00	0	18	139	45.5	4013491.615	2.66E-07	4.48E-07	4013491.615	2.66E-07	4.48E-07	5.00E-04	7.25E+02
20200807	1513	1616	39.9	3.37E+00	0	18	139	61	4013491.615	2.66E-07	4.48E-07	4013491.615	2.66E-07	4.48E-07	5.00E-04	7.25E+02
20200304	87	346	23.2	6.59E-01	1	18	139	0	1651908.337	3.02E-07	-5.48E-07	1651908.337	3.02E-07	-5.48E-07	5.00E-04	7.25E+02
20200304	347	690	25.5	7.39E-01	1	18	139	0	1651908.337	3.02E-07	-5.48E-07	1651908.337	3.02E-07	-5.48E-07	5.00E-04	7.25E+02
20200304	691	990	32.7	1.14E+00	0	18	139	24.7	1651908.337	3.02E-07	-5.48E-07	1651908.337	3.02E-07	-5.48E-07	5.00E-04	7.25E+02
20200304	1047	1318	38.6	1.77E+00	0	18	139	47.1	1525327.169	3.06E-07	-6.32E-07	1525327.169	3.06E-07	-6.32E-07	5.00E-04	7.25E+02
20200305	39	342	31.1	1.66E+00	0	18	139	68.5	1744079.179	3.21E-07	-7.18E-07	1744079.179	3.21E-07	-7.18E-07	5.00E-04	7.25E+02
20200305	369	588	23.1	8.66E-01	1	18	139	9.6	1744079.179	3.21E-07	-7.18E-07	1744079.179	3.21E-07	-7.18E-07	5.00E-04	7.25E+02
20200311	309	380	19.9	1.16E+00	1	18	139	0	854179.5505	1.57E-07	6.35E-08	854179.5505	1.57E-07	6.35E-08	5.00E-04	7.25E+02
20200311	381	652	20.1	6.37E-01	1	18	139	0	854179.5505	1.57E-07	6.35E-08	854179.5505	1.57E-07	6.35E-08	5.00E-04	7.25E+02
20201203	89	360	16.455	0.415	1	12.5	170	0	1545331.418	2.46E-07	2.75E-07	1681118.6	2.59E-07	3.01E-07	5.00E-04	7.25E+02
20201203	383	630	17.283	0.475	1	12.5	170	5	1782142.326	2.83E-07	2.44E-07	1465904.892	2.85E-07	2.03E-08	5.00E-04	7.25E+02
20201203	671	916	16.077	0.46	1	12.5	170	11.1	1907622.121	2.94E-07	3.93E-07	1926839.636	3.01E-07	2.93E-07	5.00E-04	7.25E+02
20201203	937	1200	17.541	0.374	1	12.5	170	14.9	2023096.268	2.96E-07	4.31E-07	1953941.947	3.01E-07	2.38E-07	5.00E-04	7.25E+02
20201203	1221	1482	17.414	0.289	1	12.5	170	20.2	2023810.102	3.06E-07	2.45E-07	1652866.235	2.62E-07	3.36E-07	5.00E-04	7.25E+02
20201203	1503	1756	17.7	0.351	1	12.5	170	25	1864232.87	2.95E-07	2.73E-07	1864232.87	2.95E-07	2.73E-07	5.00E-04	7.25E+02
20201203	1777	2018	17.86	0.332	1	12.5	170	30	1866868.767	2.90E-07	3.27E-07	1692537.827	2.61E-07	4.10E-07	5.00E-04	7.25E+02
20201203	2039	2264	19.183	0.609	1	12.5	170	34.7	1620010.215	2.51E-07	4.44E-07	1571006.593	2.48E-07	3.85E-07	5.00E-04	7.25E+02
20201204	552	847	23.496	0.628	0	12.5	170	48.55	1616081.632	2.52E-07	2.24E-07	1507433.707	2.42E-07	1.87E-07	5.00E-04	7.25E+02
20201204	260	531	19.5	0.713	0	12.5	170	36.8	1330586.657	2.18E-07	2.50E-07	1575652.139	2.63E-07	1.66E-07	5.00E-04	7.25E+02
20201204	922	1239	24.471	0.586	0	12.5	170	67.2	1296269.603	2.23E-07	2.01E-07	1267889.296	2.12E-07	2.81E-07	5.00E-04	7.25E+02
20201209	754	1095	25.356	0.798	0	12.5	170	65	1474330.038	3.05E-07	-1.22E-07	1323672.815	2.68E-07	1.01E-07	5.00E-04	7.25E+02
20201209	1130	1449	22.192	0.565	0	12.5	170	41.1	1323672.815	2.68E-07	1.01E-07	1363640.503	2.59E-07	2.34E-07	5.00E-04	7.25E+02
20201209	1470	1775	25.467	0.898	0	12.5	170	77	1319064.2	2.56E-07	2.35E-07	1212099.191	2.42E-07	2.31E-07	5.00E-04	7.25E+02
20201211	332	479	16.862	0.98	1	12.5	170	0	1123599.427	2.55E-07	1.33E-07	991210.0825	2.13E-07	2.52E-07	5.00E-04	7.25E+02
20201214	438	589	23.727	1.774	0	12.5	170	78.6	1772566.627	3.15E-07	2.15E-07	1722807.548	3.12E-07	1.96E-07	5.00E-04	7.25E+02
20201214	728	885	17.087	1.003	1	12.5	170	14	1830538.467	3.35E-07	-3.45E-07	1767061.8	3.15E-07	1.73E-07	5.00E-04	7.25E+02
20201215	285	362	16.762	0.65	1	12.5	170	0	1556446.72	2.80E-07	1.67E-07	1660549.098	2.87E-07	1.73E-07	5.00E-04	7.25E+02
20201215	373	572	25.149	1.302	0	12.5	170	84	1660549.098	2.87E-07	1.73E-07	1628221.682	2.90E-07	1.13E-07	5.00E-04	7.25E+02
20201215	583	772	21.139	0.67	0	12.5	170	46	1628221.682	2.90E-07	1.13E-07	1536709.808	2.63E-07	3.44E-07	5.00E-04	7.25E+02
20201215	1283	1390	24.725	1.99	0	12.5	170	100.2	1322477.532	2.54E-07	2.46E-07	1259837.686	2.57E-07	2.20E-07	5.00E-04	7.25E+02
20201215	1401	1558	26.298	1.576	0	12.5	170	90	1259837.686	2.57E-07	2.20E-07	1099227.373	2.35E-07	3.18E-07	5.00E-04	7.25E+02
