# Supplementary material for: Pauli blocking of stimulated emission in a degenerate Fermi gas
Source: Nat Commun. 2022 Oct 29;13:6479. doi: 10.1038/s41467-022-34135-6 (PMC9617905; doi:10.1038/s41467-022-34135-6)
Supplement: Supplementary file 2 — Source Data [file 41467_2022_34135_MOESM2_ESM.zip › Fig4.py]

from numpy import *
from matplotlib.pyplot import *
import pandas as pd


# Experimental parameters
I_sat = 14.7    # Calculated saturation intensity (in uW/cm^2)
narrow_mean, narrow_error = 20.87, 1.77         # Expected FWHM with Pauli blocking
doppler_mean, doppler_error = 26.835, 1.285     # Expected Doppler FWHM

def broadening(I):
    # Calculated power/lifetime broadening
    # I in uW/cm^2
    # Returned value in kHz
    return 0.436859 * I + 0.0262883


data = pd.read_csv('data_fig4.csv', sep = ';')
print data

# Conversion from fitted Gaussian sigma to FWHM
sig_to_FWHM = 2*sqrt(2*log(2))

I_pump = []
fwhm, dfwhm = [], []    # Measured FWHM values and their errorbars

for i, d in enumerate(data['I_pump']):
    # Intensity of the pump
    I_pump.append(float(d))
    # Extract the gaussian fit sigma and error from the datasheet
    fwhm.append(float(data['sigma'][i])*sig_to_FWHM)
    dfwhm.append(float(data['sigma_error'][i])*sig_to_FWHM)


I_pump = array(I_pump)
I_pump_th = linspace(0, 300, 1000)


### Main plot of Fig.4
x_min, x_max = 0, 13

errorbar(I_pump/I_sat, fwhm, dfwhm, marker = '.', fillstyle = 'none', linestyle = '', markerfacecolor="lightgray",
         markeredgecolor='dimgrey', ecolor = 'dimgrey', markersize = 10, linewidth = 3.5, markeredgewidth=2)

fill_between([x_min, x_max], [narrow_mean-narrow_error, narrow_mean-narrow_error], [narrow_mean+narrow_error, narrow_mean+narrow_error], facecolor = 'red', alpha = 0.375)
fill_between([x_min, x_max], [doppler_mean-doppler_error, doppler_mean-doppler_error], [doppler_mean+doppler_error, doppler_mean+doppler_error], facecolor = 'blue', alpha = 0.475)

plot(I_pump_th/I_sat, broadening(I_pump_th), 'k--', linewidth = 2.5)


xlabel('$I/I_\mathrm{sat}$', fontsize = 15)
ylabel('FWHM (kHz)', fontsize = 15)

grid()

xlim(x_min, x_max)
ylim(0, 100)

xticks(fontsize = 11)
yticks(fontsize = 11)

show()

### Zoom (inset of Fig.4)
errorbar(I_pump/I_sat, fwhm, dfwhm, marker = '.', fillstyle = 'none', linestyle = '', markerfacecolor="lightgray",
         markeredgecolor='dimgrey', ecolor = 'dimgrey', markersize = 14, linewidth = 4.25, markeredgewidth=2.5)

xlabel('$I/I_\mathrm{sat}$', fontsize = 15)
ylabel('FWHM (kHz)', fontsize = 15)


fill_between([x_min, x_max], [narrow_mean-narrow_error, narrow_mean-narrow_error], [narrow_mean+narrow_error, narrow_mean+narrow_error], facecolor = 'red', alpha = 0.375)
fill_between([x_min, x_max], [doppler_mean-doppler_error, doppler_mean-doppler_error], [doppler_mean+doppler_error, doppler_mean+doppler_error], facecolor = 'blue', alpha = 0.475)

grid()

xticks([0,1,2,3,4], fontsize = 12)
yticks(fontsize = 12)

xlim(-0.1, 4)
ylim(18, 32)

show()
