# Supplementary material for: Pauli blocking of stimulated emission in a degenerate Fermi gas
Source: Nat Commun. 2022 Oct 29;13:6479. doi: 10.1038/s41467-022-34135-6 (PMC9617905; doi:10.1038/s41467-022-34135-6)
Supplement: Supplementary file 2 — Source Data [file 41467_2022_34135_MOESM2_ESM.zip › Fig5.py]

from numpy import *
from pylab import *

import pandas as pd

import mpmath as mp
from mpmath import re, im

from scipy.optimize import curve_fit
from scipy.optimize import brentq


# Constants
kb = 1.38E-23
hbar = 1.054571596E-34
m = 2*1.673E-27+1.675E-27

k = 2.*pi/1557.E-9      # Wavenumber of the transition
orec = hbar*k*k/2./m    # Recoil frequency

c_34 = sqrt(4./3.)  # Trapping frequency conversion from 4He to 3He


def S(d, bm, ttf, a, ef):
    # Model for the linewisth
    bm = 1./bm
    z = exp(bm)
    w1 = -mp.fp.polylog(5./2, -z * exp(-d**2/ttf/4.*ef))
    w2 = -mp.fp.polylog(3./2, -z * exp(-d**2/ttf/4.*ef))
    return float(re(w1)) - a * float(re(w2))


##################### READ DATA ###########################
data = pd.read_csv('data_fig5.csv', sep = ';')
P = array(data['P_pump'])
frad = array(data['rad'])
fax = array(data['ax'])
Ns = array(data['Ns'])
Ne = array(data['Ne'])
Ts = array(data['Ts'])
Te = array(data['Te'])
mus = array(data['mus'])
mue = array(data['mue'])
s = array(data['sigma'])*2.*sqrt(2.*log(2.))*1E3
ds = array(data['sigma_error'])*2.*sqrt(2.*log(2.))*1E3
paul = array(data['pauli'])
UV = array(data['UV'])
frad *= sqrt(UV/725.)
fax *= sqrt(UV/725.)
o = c_34*2.*pi*(fax*frad*frad)**(1./3)
###########################################################


# Get T, mu and TF from the reference runs taken before and after the scan
Tfs, Tfe = [], []
for i, ts in enumerate(Ts):
    Tfs.append(ts*(-6.*mp.fp.polylog(3., -exp(mus[i]/ts)))**(1./3.))
    Tfe.append(Te[i]*(-6.*mp.fp.polylog(3., -exp(mue[i]/Te[i])))**(1./3.))
Tfs, Tfe = array(Tfs), array(Tfe)
Tf = (Tfs + Tfe)*.5
T = (Ts + Te)*.5
mu = (mus + mue)*.5
# T/TF
TTf = T/Tf


# Dimensionless width
w = s*sqrt(hbar/4./kb/Tf/orec)*2.*pi
dw = ds*sqrt(hbar/4./kb/Tf/orec)*2.*pi

TTfpaul = TTf[paul == 1]
TTfdopp = TTf[paul == 0]
wpaul = w[paul == 1]
dwpaul = dw[paul == 1]
wdopp = w[paul == 0]
dwdopp = dw[paul == 0]

# Construct the data by binning and computing the ratio 
effTTf, effdTTf, effratio, effdratio = [], [], [], []
effTTfpaul, effTTfdopp = [], []
effdTTfpaul, effdTTfdopp = [], []
effwpaul, effwdopp = [], []
effdwpaul, effdwdopp = [], []
step = 0.1625
for deg in 0.+step*arange(0, 100, 1):
    dmin = deg-step
    dmax = deg
    
    listttf = []
    listw = []
    listdw = []
    for i, ttf in enumerate(TTfpaul):
        if ttf >= dmin and ttf <= dmax:
            listttf.append(ttf)
            listw.append(wpaul[i])
            listdw.append(dwpaul[i])
    if not listttf == []:
        effTTfpaul.append(mean(listttf))
        effdTTfpaul.append(std(listttf)+step*0.5)
        effwpaul.append(mean(listw))
        effdwpaul.append(mean(listdw))

    listttf = []
    listw = []
    listdw = []
    for i, ttf in enumerate(TTfdopp):
        if ttf >= dmin and ttf <= dmax:
            listttf.append(ttf)
            listw.append(wdopp[i])
            listdw.append(dwdopp[i])
    if not listttf == []:
        effTTfdopp.append((dmin+dmax)/2.)
        effdTTfdopp.append(std(listttf)+step*0.5)
        effwdopp.append(mean(listw))
        effdwdopp.append(mean(listdw))


effTTfpaul, effTTfdopp = array(effTTfpaul), array(effTTfdopp)
effdTTfpaul, effdTTfdopp = array(effdTTfpaul), array(effdTTfdopp)
effwpaul, effwdopp = array(effwpaul), array(effwdopp)
effdwpaul, effdwdopp = array(effdwpaul), array(effdwdopp)


# Construct the dimensionless theoretical curve
ef = kb*mean(Tf)/hbar/orec

TTF, TTF_n = [], []
## Positive part
u_bm = linspace(0.005, 10., 1000)
for ubm in u_bm:
    TTF.append((-6.*mp.fp.polylog(3., -exp(1./ubm)))**(-1./3))
TTF = array(TTF)

rfwhm_pauli, rfwhm_nopauli = [], []
d = linspace(-5., 5., 100)
for i, ubm in enumerate(u_bm):
    def rnopauli(x):
        return S(x, ubm, TTF[i], 0., ef) - S(0., ubm, TTF[i], 0., ef)*0.5
    def rpauli(x):
        return S(x, ubm, TTF[i], 1., ef) - S(0., ubm, TTF[i], 1., ef)*0.5

    root_nop = brentq(rnopauli, 0., 1000.)
    rfwhm_nopauli.append(root_nop*2.)
    root_p = brentq(rpauli, 0., 1000.)
    rfwhm_pauli.append(root_p*2.)
## Negative part
u_bm_n = -10**linspace(-.6, 2, 50)
for ubm_n in u_bm_n:
    TTF_n.append((-6.*mp.fp.polylog(3., -exp(1./ubm_n)))**(-1./3))
TTF_n = array(TTF_n)

rfwhm_pauli_n, rfwhm_nopauli_n = [], []
d = linspace(-5., 5., 100)
for i, ubm in enumerate(u_bm_n):
    def rnopauli(x):
        return S(x, ubm, TTF_n[i], 0., ef) - S(0., ubm, TTF_n[i], 0., ef)*0.5
    def rpauli(x):
        return S(x, ubm, TTF_n[i], 1., ef) - S(0., ubm, TTF_n[i], 1., ef)*0.5

    root_nop = brentq(rnopauli, 0., 10000.)
    rfwhm_nopauli_n.append(root_nop*2.)
    root_p = brentq(rpauli, 0., 10000.)
    rfwhm_pauli_n.append(root_p*2.)

rfwhm_pauli_n, rfwhm_nopauli_n = array(rfwhm_pauli_n), array(rfwhm_nopauli_n)
rfwhm_pauli, rfwhm_nopauli = array(rfwhm_pauli), array(rfwhm_nopauli)
rTTF = concatenate((TTF, flip(TTF_n)))
wpauli = concatenate((rfwhm_pauli, flip(rfwhm_pauli_n)))
wdopp = concatenate((rfwhm_nopauli, flip(rfwhm_nopauli_n)))


# Plot everything

errorbar(effTTfpaul, effwpaul/effwdopp, (effdwpaul/effwdopp+effdwdopp/effwpaul)*.5, effdTTfpaul, marker = 'o', fillstyle = 'none', linestyle = '', markerfacecolor="lightblue",
         markeredgecolor='blue', label = r'Experimental data')
plot(rTTF, wpauli/wdopp, 'k-', label = r'Model')


legend(loc = 'upper right')
xlim(0, 1.5)
grid()
xlabel(r'$T/T_F$')
ylabel(r'$\mathrm{Width\ reduction}$')


show()
